# Supplementary material for: Fractionated Stereotactic Intensity-Modulated Radiotherapy for Large Brain Metastases: Comprehensive Analyses of Dose–Volume Predictors of Radiation-Induced Brain Necrosis
Source: Cancers (Basel). 2024 Sep 28;16(19):3327. doi: 10.3390/cancers16193327 (PMC11482639; doi:10.3390/cancers16193327)
Supplement: Supplementary file 1 [file cancers-16-03327-s001.zip]

Archive with 1 entries (1 files):
- cancers-3175047-supplementary.pdf
